# Supplementary material for: BIRC5 expression by race, age and clinical factors in breast cancer patients
Source: Breast Cancer Res. 2024 Mar 21;26:50. doi: 10.1186/s13058-024-01792-y (PMC10956264; doi:10.1186/s13058-024-01792-y)
Supplement: Supplementary file 1 — Additional file 1. Supplemental Table 1. Sensitivity analysis assessing the distribution of PAM50 tumor subtypes across BIRC5-high and BIRC5-low tumors in the CBCS, excluding BIRC5 as one of the genes in the PAM50 algorithm [file 13058_2024_1792_MOESM1_ESM.xlsx]

## Sheet: Supplemental Table 1
	Supplemental Table 1. Distribution of PAM50 subtypes across BIRC5-High and BIRC5-Low tumors from the Carolina Breast Cancer Study
		BIRC5-High	BIRC5-Low	Total
		(n= 544)	(n= 1630)	(n=2174)
		n (%)	n (%)	n (%)
	Tumor Subtype
	Lum A	38 (7)	940 (57.7)	978 (45)
	Lum B	121 (22.2)	217 (13.3)	338 (15.5)
	Her2	62 (11.4)	133 (8.2)	195 (9)
	Basal	320 (58.8)	262 (16.1)	582 (26.8)
	Normal	3 (0.6)	78 (4.8)	81 (3.7)
	Supplemental Table 1. Sensitivity analysis assessing the distribution of PAM50 tumor subtypes across BIRC5-high and BIRC5-low tumors in the CBCS, excluding BIRC5 as one of the genes in the PAM50 algorithm. Included are sample sizes (n) and proportions (%) of each subtype within BIRC5-high and BIRC5-low categories.
